# Supplementary material for: Biogeographical patterns in soil bacterial communities across the Arctic region
Source: FEMS Microbiol Ecol. 2019 Aug 20;95(9):fiz128. doi: 10.1093/femsec/fiz128 (PMC6736398; doi:10.1093/femsec/fiz128)
Supplement: fiz128_Supplemental_Files [file fiz128_supplemental_files.zip]

Archive with 5 entries (5 files):
- SupplementaryInformation.docx
- Fig.S1.tif
- Fig.S2.tif
- Fig.S3.tif
- Fig.S4.tif
